# Supplementary material for: The lipidome of an omnivorous insect responds to diet composition and social environment
Source: Ecol Evol. 2022 Nov 8;12(11):e9497. doi: 10.1002/ece3.9497 (PMC9643132; doi:10.1002/ece3.9497)
Supplement: Supplementary file 1 — Appendix S1 [file ECE3-12-e9497-s001.zip]

Archive with 2 entries (2 files):
- ECE3_9497_Supp Mat - results.xlsx
- ECE3_9497_Supplementary Material.pdf
