# Supplementary material for: The lipidome of an omnivorous insect responds to diet composition and social environment
Source: Ecol Evol. 2022 Nov 8;12(11):e9497. doi: 10.1002/ece3.9497 (PMC9643132; doi:10.1002/ece3.9497)
Supplement: Supplementary file 1 — Appendix S1 [file ECE3-12-e9497-s001.zip › ECE3_9497_Supp Mat - results.xlsx]

## Sheet: Table S1
Internal standards - EquiSPLASH™ Lipidomix®, Avanti Polar Lipids, Inc., USA
Mixture Component	Molecular Weight	Conc. (µg/mL)
15:0-18:1(d7) PC	753.11	100
18:1(d7) Lyso PC	528.72	100
15:0-18:1(d7) PE	711.03	100
18:1(d7) Lyso PE	486.64	100
15:0-18:1(d7) PG (Na Salt)	764.02	100
15:0-18:1(d7) PI (NH4 Salt)	847.13	100
15:0-18:1(d7) PS (Na Salt)	777.02	100
15:0-18:1(d7)-15:0 TAG	812.37	100
15:0-18:1(d7) DAG	587.98	100
18:1(d7) MAG	363.59	100
18:1(d7) Chol Ester	658.16	100
d18:1-18:1(d9) SM	738.12	100
C15 Ceramide-d7	530.92	100

## Sheet: Table S2
MS parameters
Parameter	Value
TOF-MS	Accutime 3s
Mass range	400-1000 Da
Product ion	Accutime 500 ms each 1.001 Da
Mass range	150-1000 Da
CE	35 V
CES	±15 V

## Sheet: Table S3
MS data files were used for diet samples
Mass Tolerance	0.05
Min % Intensity	0.5
Minimum S7N	5
MS/MS	Frangments
Mass Tolerance (Da)	0.05
Spectrum peaks	>Noise*3
Avg. Repl. Data	USE
Deisotope	USE
Direct infusion
LIPID DETAILS
Processing Method	Identify species
Analysis types	Glycerolipids, Sphingolipids, Glycerolipids, Sterol Lipids
Glycerolipids	PC, PE, PG, PI, PS
Total double bonds	from 0 to 8
Lysospecies	USE
Total side-chain oxidations	from 0 to 4
Odd chain fatty acids	USE
Internal standards	USE
IS Equisplash PS, amount	100
IS Equisplash PI, amount	100
IS Equisplash PG, amount	100
IS Equisplash PE, amount	100
IS Equisplash PC, amount	100
IS Equisplash LPE, amount	100
IS Equisplash LPC, amount	100
Sphingolipids	SM, Cer
Total double bonds	from 0 to 6
Total side-chain oxidations	from 0 to 4
Internal standards	USE
IS Equisplash SM, amount	100
IS Equisplash Cer, amount	100
Glycerolipids	DAG, TAG
Total double bonds	from 0 to 12
Total side-chain oxidations	from 0 to 4
Internal standards	USE
IS Equisplash DAG, amount	100
IS Equisplash TAG, amount	100
Sterol Lipids	CE
Total double bonds	from 0 to 6
Total side-chain oxidations	from 0 to 4
Internal standards	USE
IS Equisplash CE, amount	100

## Sheet: TABLE S4
Precursor and fragment ions of each internal standard
Internal standard	pos/ion	m/z	pos/scan name	neg/ion	m/z	neg/scan name
15:0-18:1(d7) PC	+H	753.61	PIS PC 184.07	+AcO	811.61	PIS FA 18:1(d7) 288.29
15:0-18:1(d7) PE	+H	711.566	NL -PE 141.02	-H	709.552	PIS FA 18:1(d7) 288.29
15:0-18:1(d7) PS	+H	755.556	NL -PS 185.01	-H	753.542	PIS FA 18:1(d7) 288.29
15:0-18:1(d7) PI	+NH4	847.604	NL -PI 277.06	-H	828.562	PIS FA 18:1(d7) 288.29
15:0-18:1(d7) PG	+NH4	759.588	NL -PG 189.04	-H	740.546	PIS FA 18:1(d7) 288.29
18:1(d7) LPC	+H	529.399	PIS PC 184.07	+AcO	587.406	PIS FA 18:1(d7) 288.29
18:1(d7) LPE	+H	487.352	NL -PE 141.02	-H	485.338	PIS FA 18:1(d7) 288.29
18:1(d7) CE	+NH4	675.678	PIS Chol 369.35	-H	656.637	PIS FA 18:1(d7) 288.29
15:0-18:1(d7) DAG	+NH4	605.584	NL -FA 18:1 d7 (NH4) 306.33	-H	586.543	PIS FA 18:1(d7) 288.29
15:0-18:1(d7) TAG	+NH4	829.798	NL -FA 18:1 d7 (NH4) 306.33	-H	810.757	PIS FA 18:1(d7) 288.29
18:1-18:1(d7) SM	+H	738.647	PIS SM 184.07	+AcO	796.654	PIS SM 168.04
C15 Ceramide-d7	+H	531.548	PIS LCB 18:1;2 D7 -2H2O 271.31	-H	529.533	PIS FA 18:1(d7) 288.29

## Sheet: Table S5
Effect of Sex on the relative abundances of lipids - Complete lipid list and statistical results
Lipid species	log2 Fold-Change	log2 Peak area	Likelihood Ratio	P-Value	FDR
PCO-38-5-AcO(FA20-3)	-3.50863	7.85844	145.469	1.69618e-33	1.23928e-32
PS36-1(FA20-1)	-2.99666	7.83599	180.764	3.30064e-41	3.38837e-40
PSO-36-4(FA20-3)	-2.1989	8.01642	223.201	1.8122e-50	2.74356e-49
PIO-38-4(FA20-3)	-1.99463	8.11113	178.166	1.21848e-40	1.17642e-39
TAG54-4-NH4(-FA18-1(NH4))	-1.89392	13.2753	82.025	1.34379e-19	4.99915e-19
PIO-40-4(FA20-3)	-1.81921	9.618	99.6574	1.81174e-23	8.74596e-23
TAG52-4-NH4(-FA16-1(NH4))	-1.78584	9.7251	131.136	2.31202e-30	1.50004e-29
TAG48-1-NH4(-FA14-0(NH4))	-1.76659	12.2887	96.4148	9.31665e-23	4.24483e-22
PCO-38-6-AcO(FA20-4)	-1.75945	6.90165	69.5113	7.59768e-17	2.36989e-16
TAG54-2-NH4(-FA18-1(NH4))	-1.73887	13.0694	92.9497	5.36416e-22	2.33889e-21
TAG48-1-NH4(-FA16-0(NH4))	-1.73544	12.9883	81.5589	1.70114e-19	6.24264e-19
TAG54-3-NH4(-FA18-1(NH4))	-1.72403	13.8425	86.0631	1.74286e-20	6.92871e-20
TAG48-1-NH4(-FA18-1(NH4))	-1.69873	12.1782	89.4018	3.2224e-21	1.36113e-20
TAG46-1-NH4(-FA14-0(NH4))	-1.68446	9.51102	102.492	4.33142e-24	2.15508e-23
TAG46-1-NH4(-FA12-0(NH4))	-1.67752	9.15738	171.376	3.70415e-39	3.41371e-38
TAG46-1-NH4(-FA18-1(NH4))	-1.66968	9.30716	155.942	8.71498e-36	6.73128e-35
TAG46-1-NH4(-FA16-0(NH4))	-1.66912	9.70645	129.694	4.78174e-30	3.05354e-29
TAG54-5-NH4(-FA18-1(NH4))	-1.65995	10.965	76.2961	2.44172e-18	8.35541e-18
TAG50-2-NH4(-FA14-0(NH4))	-1.6598	10.848	116.514	3.66865e-27	2.08061e-26
TAG50-2-NH4(-FA18-1(NH4))	-1.6483	13.1466	64.4239	1.00334e-15	2.88549e-15
PIO-40-6(FA20-3)	-1.63266	6.43645	40.9406	1.5693e-10	3.29716e-10
PIO-38-5(FA20-3)	-1.6269	8.46022	131.106	2.34771e-30	1.51111e-29
TAG52-4-NH4(-FA18-1(NH4))	-1.62067	10.5317	91.2673	1.25517e-21	5.38593e-21
TAG54-5-NH4(-FA18-2(NH4))	-1.61705	11.5571	70.4745	4.66249e-17	1.49458e-16
TAG54-5-NH4(-FA20-4(NH4))	-1.59611	8.78616	80.3692	3.10606e-19	1.1097e-18
TAG50-1-NH4(-FA14-0(NH4))	-1.57694	9.53942	141.489	1.25805e-32	8.72036e-32
TAG48-2-NH4(-FA18-1(NH4))	-1.56929	9.32638	97.8015	4.62505e-23	2.19352e-22
TAG48-2-NH4(-FA16-1(NH4))	-1.53543	9.87593	67.7757	1.83196e-16	5.54374e-16
PCO-36-4(PC)	-1.53325	7.73795	106.117	6.9505e-25	3.61337e-24
PCO-38-5(PC)	-1.53183	8.22109	69.7146	6.85355e-17	2.16274e-16
PIO-42-5(FA20-4)	-1.5295	9.54959	84.7106	3.45393e-20	1.32755e-19
PC38-3-AcO(FA20-3)	-1.52879	7.42317	86.5125	1.38855e-20	5.57483e-20
TAG54-2-NH4(-FA18-0(NH4))	-1.52142	12.5838	86.439	1.44118e-20	5.7576e-20
TAG50-3-NH4(-FA14-0(NH4))	-1.51379	10.2499	79.0188	6.15202e-19	2.17873e-18
TAG48-2-NH4(-FA16-0(NH4))	-1.5036	11.2906	69.954	6.07051e-17	1.92312e-16
TAG48-2-NH4(-FA14-0(NH4))	-1.49887	11.1646	74.5902	5.79295e-18	1.93337e-17
TAG48-1-NH4(-FA16-1(NH4))	-1.48598	11.2909	64.6296	9.03859e-16	2.62735e-15
TAG50-3-NH4(-FA18-1(NH4))	-1.46814	10.6526	65.288	6.47131e-16	1.90153e-15
PIO-40-7(FA20-4)	-1.46597	8.43711	68.8745	1.04934e-16	3.21137e-16
TAG46-1-NH4(-FA16-1(NH4))	-1.45711	8.88644	85.2986	2.56548e-20	9.95506e-20
TAG54-4-NH4(-FA18-2(NH4))	-1.44785	12.5467	63.2314	1.83794e-15	5.19361e-15
TAG50-1-NH4(-FA18-0(NH4))	-1.44381	10.3552	111.389	4.86367e-26	2.62962e-25
TAG54-5-NH4(-FA18-3(NH4))	-1.44133	7.97301	107.718	3.09919e-25	1.62158e-24
TAG52-3-NH4(-FA16-1(NH4))	-1.43666	9.9726	117.776	1.94153e-27	1.10886e-26
PIO-36-5(FA20-3)	-1.41916	7.87126	80.7944	2.50464e-19	9.06812e-19
TAG50-8-NH4(-FA18-1(NH4))	-1.41832	9.10335	110.522	7.53133e-26	4.01836e-25
TAG48-1-NH4(-FA18-0(NH4))	-1.40654	7.56862	84.9616	3.04216e-20	1.17485e-19
PIO-40-7(FA20-3)	-1.40425	6.94066	49.1848	2.32944e-12	5.58929e-12
PS38-1(-PS)	-1.40414	9.05186	95.9212	1.19547e-22	5.41636e-22
TAG48-2-NH4(-FA12-0(NH4))	-1.40059	7.51496	81.7298	1.56023e-19	5.75159e-19
TAG50-4-NH4(-FA16-1(NH4))	-1.38762	7.53448	82.1833	1.2403e-19	4.63542e-19
TAG50-1-NH4(-FA18-1(NH4))	-1.37287	14.6002	62.3905	2.81673e-15	7.82319e-15
TAG48-2-NH4(-FA18-2(NH4))	-1.37222	10.8223	67.9896	1.64359e-16	4.99233e-16
TAG48-3-NH4(-FA14-0(NH4))	-1.36626	7.68023	89.5502	2.98953e-21	1.26938e-20
TAG48-8-NH4(-FA18-1(NH4))	-1.36111	7.37688	68.4344	1.31172e-16	3.99927e-16
TAG50-2-NH4(-FA16-1(NH4))	-1.36037	12.3429	58.9496	1.61761e-14	4.34397e-14
TAG52-5-NH4(-FA16-1(NH4))	-1.3528	7.78683	96.792	7.70052e-23	3.58915e-22
TAG54-1-NH4(-FA18-0(NH4))	-1.35164	10.5104	84.0929	4.72068e-20	1.80588e-19
TAG54-5-NH4(-FA16-0(NH4))	-1.34167	7.4413	69.5725	7.3658e-17	2.30643e-16
TAG52-2-NH4(-FA16-0(NH4))	-1.33725	14.9168	59.298	1.35513e-14	3.6512e-14
TAG54-6-NH4(-FA18-1(NH4))	-1.33678	7.2681	61.3075	4.88221e-15	1.33766e-14
TAG50-8-NH4(-FA16-0(NH4))	-1.33594	9.5637	90.7614	1.62081e-21	6.91829e-21
PC34-2-AcO(FA20-1)	-1.33586	6.35323	26.3027	2.91882e-07	4.93159e-07
TAG54-3-NH4(-FA18-0(NH4))	-1.33544	12.6153	55.0639	1.16675e-13	2.96624e-13
TAG50-2-NH4(-FA18-0(NH4))	-1.33279	9.46878	89.152	3.65619e-21	1.53636e-20
TAG52-1-NH4(-FA16-0(NH4))	-1.33066	12.9303	87.3713	8.9946e-21	3.66564e-20
TAG50-3-NH4(-FA16-0(NH4))	-1.32593	11.3824	47.4566	5.62346e-12	1.3143e-11
TAG50-3-NH4(-FA18-3(NH4))	-1.32457	8.30102	101.561	6.93119e-24	3.40679e-23
TAG48-2-NH4(-FA14-1(NH4))	-1.31868	8.60977	77.6268	1.24468e-18	4.35101e-18
TAG46-2-NH4(-FA14-0(NH4))	-1.31341	7.74358	85.4811	2.3393e-20	9.12104e-20
TAG54-4-NH4(-FA20-3(NH4))	-1.31267	7.24268	56.9928	4.37412e-14	1.14433e-13
TAG54-8-NH4(-FA16-0(NH4))	-1.30756	7.58561	57.3549	3.63851e-14	9.61182e-14
TAG50-4-NH4(-FA18-1(NH4))	-1.30152	6.99576	46.5724	8.82965e-12	2.02857e-11
TAG48-1-NH4(-FA12-0(NH4))	-1.30085	6.97419	45.0187	1.95166e-11	4.34833e-11
TAG52-1-NH4(-FA18-1(NH4))	-1.30044	13.4914	69.4583	7.80472e-17	2.42514e-16
TAG52-9-NH4(-FA18-1(NH4))	-1.29813	10.0572	64.9442	7.70477e-16	2.24769e-15
TAG50-3-NH4(-FA18-2(NH4))	-1.29412	11.595	45.6575	1.40846e-11	3.18178e-11
TAG48-8-NH4(-FA16-0(NH4))	-1.29203	7.59316	74.8137	5.17294e-18	1.74802e-17
TAG54-1-NH4(-FA18-1(NH4))	-1.29052	10.1003	95.1387	1.775e-22	7.86624e-22
TAG54-9-NH4(-FA18-1(NH4))	-1.27797	10.0497	81.1499	2.09229e-19	7.64344e-19
PC38-3(PC)	-1.27121	7.70053	78.5959	7.62078e-19	2.68715e-18
TAG50-3-NH4(-FA16-1(NH4))	-1.26153	11.338	43.5382	4.15764e-11	9.03981e-11
TAG52-5-NH4(-FA18-2(NH4))	-1.25542	8.86428	76.1236	2.66457e-18	9.07968e-18
TAG52-4-NH4(-FA18-3(NH4))	-1.25164	9.55516	62.5231	2.63336e-15	7.33903e-15
TAG52-1-NH4(-FA18-0(NH4))	-1.25057	12.984	74.7983	5.21359e-18	1.75445e-17
TAG54-8-NH4(-FA18-1(NH4))	-1.24858	8.5072	83.6688	5.85013e-20	2.22744e-19
TAG48-3-NH4(-FA18-1(NH4))	-1.24009	7.06284	45.558	1.48186e-11	3.32906e-11
PC36-3-AcO(FA20-3)	-1.2331	7.38272	57.5952	3.22009e-14	8.53429e-14
TAG50-9-NH4(-FA18-1(NH4))	-1.22607	7.49684	63.3251	1.75255e-15	4.96964e-15
PE38-3(-PE)	-1.22108	7.75074	76.527	2.17221e-18	7.46467e-18
TAG52-3-NH4(-FA18-0(NH4))	-1.22106	9.36904	82.7401	9.35834e-20	3.53005e-19
TAG50-3-NH4(-FA14-1(NH4))	-1.22007	6.9684	40.6701	1.80228e-10	3.75745e-10
TAG48-3-NH4(-FA12-0(NH4))	-1.22002	6.95329	40.1933	2.30036e-10	4.75916e-10
TAG54-6-NH4(-FA18-3(NH4))	-1.21695	7.15307	47.2837	6.14218e-12	1.42731e-11
TAG50-1-NH4(-FA16-0(NH4))	-1.21507	15.2529	58.6221	1.91062e-14	5.08037e-14
TAG52-5-NH4(-FA18-1(NH4))	-1.21261	6.86862	36.8874	1.25153e-09	2.45167e-09
TAG52-3-NH4(-FA16-0(NH4))	-1.21226	14.5422	40.2816	2.19873e-10	4.56053e-10
PSO-36-2(FA18-0)	-1.21106	6.66696	30.0941	4.11575e-08	7.24051e-08
PIO-40-5(FA20-4)	-1.2036	12.0685	39.926	2.63771e-10	5.41566e-10
TAG54-3-NH4(-FA18-2(NH4))	-1.20228	12.2277	50.113	1.45143e-12	3.5455e-12
TAG48-3-NH4(-FA18-2(NH4))	-1.19851	8.09189	75.1839	4.28853e-18	1.45523e-17
TAG50-2-NH4(-FA16-0(NH4))	-1.1967	14.6926	47.0549	6.90255e-12	1.59486e-11
TAG46-2-NH4(-FA16-0(NH4))	-1.19293	7.94275	88.29	5.65272e-21	2.33896e-20
TAG48-3-NH4(-FA16-1(NH4))	-1.19292	7.67471	70.4558	4.70691e-17	1.50287e-16
TAG54-6-NH4(-FA20-5(NH4))	-1.18747	6.89873	35.7151	2.28388e-09	4.39959e-09
TAG54-9-NH4(-FA16-0(NH4))	-1.1801	8.10086	58.7573	1.78373e-14	4.75856e-14
TAG52-3-NH4(-FA18-1(NH4))	-1.17788	14.7411	38.674	5.00847e-10	1.02057e-09
PIO-40-6(FA20-4)	-1.17519	11.6137	41.8626	9.79179e-11	2.07883e-10
TAG50-4-NH4(-FA18-3(NH4))	-1.17483	7.13761	43.6052	4.0177e-11	8.75902e-11
PC38-4-AcO(FA20-3)	-1.17257	6.84485	33.322	7.80951e-09	1.45598e-08
TAG46-2-NH4(-FA12-0(NH4))	-1.17162	7.99212	88.9233	4.10418e-21	1.71572e-20
SM42-2-2(SM)	-1.1707	7.2186	45.951	1.21249e-11	2.76994e-11
TAG52-5-NH4(-FA20-4(NH4))	-1.15994	6.62762	26.6797	2.40131e-07	4.09132e-07
TAG46-2-NH4(-FA18-2(NH4))	-1.15893	8.0253	87.3097	9.2793e-21	3.74403e-20
TAG54-6-NH4(-FA20-4(NH4))	-1.15811	7.77837	52.3765	4.58168e-13	1.13631e-12
TAG52-8-NH4(-FA16-0(NH4))	-1.14272	9.55878	95.2179	1.70543e-22	7.59945e-22
TAG50-4-NH4(-FA14-0(NH4))	-1.14234	8.22343	59.2985	1.3548e-14	3.6512e-14
TAG54-4-NH4(-FA18-3(NH4))	-1.13708	7.77774	69.306	8.43148e-17	2.6099e-16
PIO-36-4(FA20-3)	-1.13298	7.37388	49.0065	2.5512e-12	6.10331e-12
TAG54-4-NH4(-FA20-4(NH4))	-1.13262	7.53962	55.5724	9.00814e-14	2.31924e-13
TAG48-8-NH4(-FA14-0(NH4))	-1.13004	7.04576	37.402	9.61234e-10	1.91538e-09
TAG50-4-NH4(-FA18-2(NH4))	-1.12968	9.14151	44.1332	3.06775e-11	6.74239e-11
TAG48-3-NH4(-FA18-3(NH4))	-1.11889	6.60337	24.7952	6.37554e-07	1.05737e-06
PIO-40-7(FA20-5)	-1.11111	8.14399	39.6265	3.07482e-10	6.29717e-10
TAG50-9-NH4(-FA16-0(NH4))	-1.10964	8.33332	74.6842	5.52361e-18	1.85109e-17
PS38-5(FA20-4)	-1.10527	7.36427	17.0628	3.61632e-05	5.37149e-05
TAG52-10-NH4(-FA18-1(NH4))	-1.09445	8.06673	66.6776	3.19748e-16	9.53368e-16
TAG48-3-NH4(-FA16-0(NH4))	-1.08623	7.69377	57.2892	3.7621e-14	9.90605e-14
TAG54-6-NH4(-FA18-2(NH4))	-1.08602	9.46904	42.8442	5.92777e-11	1.27857e-10
TAG50-4-NH4(-FA14-1(NH4))	-1.0833	6.51497	21.8353	2.97087e-06	4.74287e-06
TAG52-4-NH4(-FA20-4(NH4))	-1.08033	7.83056	62.6377	2.4845e-15	6.94803e-15
TAG52-8-NH4(-FA18-0(NH4))	-1.06974	7.60087	53.1948	3.02059e-13	7.56081e-13
TAG48-2-NH4(-FA18-0(NH4))	-1.06021	6.84595	28.5941	8.92531e-08	1.55331e-07
TAG54-4-NH4(-FA16-0(NH4))	-1.0487	7.37319	42.6709	6.47675e-11	1.39328e-10
PSO-36-4(FA18-2)	-1.04581	9.10519	79.8128	4.11612e-19	1.46411e-18
TAG52-8-NH4(-FA18-1(NH4))	-1.04346	9.59052	71.1348	3.33625e-17	1.08228e-16
TAG50-2-NH4(-FA18-2(NH4))	-1.03647	13.3515	38.0069	7.04961e-10	1.4222e-09
TAG52-2-NH4(-FA18-1(NH4))	-1.03448	15.6017	42.5587	6.85929e-11	1.47166e-10
TAG46-1-NH4(-FA14-1(NH4))	-1.03324	7.22	37.3617	9.81285e-10	1.94578e-09
TAG50-3-NH4(-FA16-2(NH4))	-1.02702	8.92462	32.7217	1.06342e-08	1.96008e-08
TAG54-4-NH4(-FA18-0(NH4))	-1.02282	10.519	38.3702	5.85204e-10	1.1865e-09
TAG48-0-NH4(-FA18-0(NH4))	-1.01532	7.85355	59.5207	1.21014e-14	3.29337e-14
TAG52-5-NH4(-FA16-0(NH4))	-1.01057	7.92556	50.5735	1.14783e-12	2.81236e-12
TAG50-9-NH4(-FA18-2(NH4))	-1.01006	8.09181	67.0278	2.67709e-16	8.04118e-16
TAG52-4-NH4(-FA16-2(NH4))	-1.00825	7.1031	32.6628	1.09616e-08	2.01583e-08
TAG46-2-NH4(-FA16-1(NH4))	-1.00536	6.82087	25.0988	5.44671e-07	9.07039e-07
TAG50-0-NH4(-FA14-0(NH4))	-1.00082	6.76013	23.1525	1.49648e-06	2.44687e-06
TAG50-8-NH4(-FA14-0(NH4))	-0.992233	6.91554	26.3297	2.87828e-07	4.87325e-07
TAG54-6-NH4(-FA16-0(NH4))	-0.988231	6.74893	22.4257	2.18434e-06	3.52187e-06
TAG52-5-NH4(-FA18-3(NH4))	-0.986918	8.03418	48.3643	3.53953e-12	8.36898e-12
TAG52-2-NH4(-FA18-0(NH4))	-0.985258	12.383	49.2448	2.25929e-12	5.43705e-12
TAG50-9-NH4(-FA16-1(NH4))	-0.983693	7.33163	37.2492	1.0396e-09	2.05637e-09
PS34-1(-PS)	-0.977332	10.757	62.9028	2.17163e-15	6.09408e-15
TAG52-4-NH4(-FA16-0(NH4))	-0.950701	12.2196	23.8765	1.02716e-06	1.69659e-06
TAG54-8-NH4(-FA18-0(NH4))	-0.949267	7.58442	42.0777	8.77159e-11	1.86713e-10
TAG54-5-NH4(-FA20-3(NH4))	-0.948079	6.52246	17.003	3.73204e-05	5.53287e-05
PIO-38-5(FA20-4)	-0.948022	10.2451	47.1909	6.43984e-12	1.4922e-11
TAG52-9-NH4(-FA16-0(NH4))	-0.946528	9.60697	54.1596	1.8485e-13	4.6557e-13
TAG52-3-NH4(-FA18-2(NH4))	-0.945187	14.2182	33.1268	8.63396e-09	1.59866e-08
TAG52-3-NH4(-FA18-3(NH4))	-0.943779	7.53298	40.0399	2.4883e-10	5.12185e-10
TAG50-0-NH4(-FA18-0(NH4))	-0.940984	9.81712	97.1279	6.49905e-23	3.06438e-22
TAG46-0-NH4(-FA12-0(NH4))	-0.936918	6.73554	20.3288	6.52122e-06	1.01706e-05
TAG52-9-NH4(-FA16-1(NH4))	-0.929064	7.29088	32.4532	1.22096e-08	2.23521e-08
TAG54-5-NH4(-FA18-0(NH4))	-0.926745	6.7866	20.9388	4.74199e-06	7.51124e-06
TAG48-8-NH4(-FA16-1(NH4))	-0.924882	6.75498	20.0748	7.44732e-06	1.15483e-05
TAG52-9-NH4(-FA18-0(NH4))	-0.921278	6.89182	22.6766	1.91686e-06	3.10915e-06
TAG52-1-NH4(-FA16-1(NH4))	-0.916325	7.14534	27.8377	1.31933e-07	2.2814e-07
TAG52-5-NH4(-FA16-2(NH4))	-0.911561	6.5134	15.9814	6.39685e-05	9.28058e-05
TAG54-10-NH4(-FA18-1(NH4))	-0.91129	9.18684	48.3726	3.52461e-12	8.35807e-12
TAG50-2-NH4(-FA14-1(NH4))	-0.910701	6.49979	15.4907	8.29133e-05	0.000119014
PIO-36-6(FA20-4)	-0.907771	10.1949	35.974	1.99971e-09	3.86134e-09
PIO-40-4(FA20-4)	-0.904772	9.47895	31.6347	1.86078e-08	3.361e-08
TAG50-1-NH4(-FA16-1(NH4))	-0.902858	9.47485	66.3641	3.74859e-16	1.11359e-15
TAG52-2-NH4(-FA16-1(NH4))	-0.887266	8.75293	64.2048	1.12138e-15	3.21356e-15
TAG46-2-NH4(-FA14-1(NH4))	-0.884645	6.49506	14.6871	0.000126913	0.000180257
TAG54-2-NH4(-FA18-2(NH4))	-0.878786	10.0098	37.644	8.49055e-10	1.69602e-09
TAG50-3-NH4(-FA18-0(NH4))	-0.870526	6.52015	14.6446	0.000129806	0.000184044
TAG52-4-NH4(-FA18-2(NH4))	-0.866765	13.1165	19.1162	1.22994e-05	1.87497e-05
PS38-3(-PS)	-0.85267	7.85454	31.6967	1.80224e-08	3.26253e-08
TAG48-3-NH4(-FA14-1(NH4))	-0.850386	7.4429	31.7602	1.74429e-08	3.16469e-08
PS34-0(-PS)	-0.838168	8.2382	38.4509	5.61477e-10	1.14125e-09
TAG48-2-NH4(-FA16-2(NH4))	-0.832791	7.69586	29.5224	5.52739e-08	9.70284e-08
TAG48-1-NH4(-FA14-1(NH4))	-0.831002	6.67667	15.4709	8.37863e-05	0.000119843
TAG46-0-NH4(-FA14-0(NH4))	-0.830101	8.65711	55.981	7.31747e-14	1.896e-13
TAG50-8-NH4(-FA16-1(NH4))	-0.829249	7.00584	20.4917	5.98895e-06	9.41287e-06
TAG54-10-NH4(-FA16-0(NH4))	-0.824117	7.09487	22.3492	2.27305e-06	3.65763e-06
PIO-40-8(FA20-4)	-0.820164	9.24078	31.2775	2.23655e-08	4.03075e-08
TAG50-4-NH4(-FA16-0(NH4))	-0.813601	7.74719	26.388	2.79276e-07	4.73834e-07
TAG46-2-NH4(-FA18-1(NH4))	-0.811653	6.32107	10.4332	0.00123767	0.00165635
SM44-0-4(LCB18-0-2-2H2O)	-0.804218	8.264	34.5623	4.1283e-09	7.85914e-09
TAG52-10-NH4(-FA18-2(NH4))	-0.799686	8.66834	32.6011	1.1315e-08	2.07613e-08
TAG50-9-NH4(-FA14-0(NH4))	-0.793166	6.73147	14.8763	0.000114795	0.000163906
PC38-5-AcO(FA20-3)	-0.787753	6.51285	11.7574	0.000606022	0.000824637
TAG46-0-NH4(-FA16-0(NH4))	-0.773842	9.26596	49.8307	1.67599e-12	4.06955e-12
TAG54-9-NH4(-FA18-0(NH4))	-0.765505	7.68501	30.8072	2.84972e-08	5.10182e-08
TAG52-3-NH4(-FA16-2(NH4))	-0.764301	6.87245	15.8845	6.73264e-05	9.73292e-05
PIO-38-6(FA20-5)	-0.721517	6.9231	14.6954	0.000126354	0.000179778
PS34-1(PS)	-0.715594	7.07263	16.2856	5.44768e-05	7.94616e-05
SM38-0-4(SM)	-0.710052	7.07846	16.0191	6.27067e-05	9.11383e-05
TAG52-10-NH4(-FA16-1(NH4))	-0.708941	6.69528	11.6842	0.00063034	0.000856291
TAG54-3-NH4(-FA18-3(NH4))	-0.708369	6.3541	8.33949	0.00387925	0.00504179
TAG50-8-NH4(-FA18-0(NH4))	-0.692603	6.16766	6.5739	0.0103485	0.0131135
TAG52-3-NH4(-FA20-3(NH4))	-0.692025	6.33192	7.70218	0.0055154	0.00711128
TAG48-3-NH4(-FA16-2(NH4))	-0.689	6.62807	10.5177	0.00118239	0.00158499
PCO-20-4(PC)	-0.68731	7.75286	9.09384	0.00256472	0.00336568
TAG50-4-NH4(-FA20-4(NH4))	-0.686722	6.1997	6.65585	0.00988308	0.0125433
PI34-3(PI)	-0.669509	6.0229	5.38263	0.0203382	0.025298
SM38-4-3(SM)	-0.668549	7.53804	20.8927	4.85751e-06	7.67922e-06
TAG52-4-NH4(-FA18-0(NH4))	-0.663354	6.49865	8.62528	0.0033153	0.00432269
SM46-1-4(LCB18-0-2-2H2O)	-0.659491	6.63275	9.51648	0.00203634	0.00269409
TAG50-2-NH4(-FA16-2(NH4))	-0.657133	7.03676	13.8066	0.000202623	0.00028235
TAG54-2-NH4(-FA20-1(NH4))	-0.651717	7.28582	16.5837	4.65502e-05	6.8268e-05
TAG52-9-NH4(-FA18-2(NH4))	-0.648591	8.78337	34.6063	4.03597e-09	7.73073e-09
PIO-38-7(FA20-5)	-0.64257	7.40417	16.0496	6.17042e-05	8.98422e-05
PIO-40-4(FA20-2)	-0.640031	6.87328	11.3597	0.000750562	0.00101282
TAG52-5-NH4(-FA20-5(NH4))	-0.629134	6.40982	7.01552	0.0080806	0.0102879
TAG54-3-NH4(-FA20-3(NH4))	-0.626335	6.1148	5.09976	0.0239292	0.0295832
PSO-38-6(FA18-1(d7))	-0.613209	6.84941	9.81305	0.00173278	0.00229997
TAG54-10-NH4(-FA18-2(NH4))	-0.613167	9.00369	26.518	2.61096e-07	4.43918e-07
TAG54-3-NH4(-FA16-0(NH4))	-0.608263	7.23076	13.8009	0.000203242	0.000282726
PI38-1(PI)	-0.607024	7.30984	14.2183	0.000162777	0.000229187
TAG52-10-NH4(-FA16-0(NH4))	-0.603282	7.88896	21.0698	4.4285e-06	7.0284e-06
TAG46-0-NH4(-FA18-0(NH4))	-0.597815	6.36725	6.1052	0.0134785	0.0170001
TAG50-4-NH4(-FA16-2(NH4))	-0.596366	7.64454	13.8587	0.000197083	0.000275102
TAG54-9-NH4(-FA18-2(NH4))	-0.577448	7.78717	19.7091	9.01725e-06	1.39295e-05
TAG48-0-NH4(-FA16-0(NH4))	-0.570728	11.1677	19.5299	9.90394e-06	1.52123e-05
SM42-0-4(LCB18-0-2-2H2O)	-0.565424	6.41259	5.77547	0.0162514	0.0204656
TAG52-8-NH4(-FA16-1(NH4))	-0.555326	6.19398	4.46362	0.0346241	0.0420992
TAG54-10-NH4(-FA18-0(NH4))	-0.541078	6.60227	6.37692	0.0115614	0.0146048
TAG54-1-NH4(-FA20-0(NH4))	-0.497999	7.93551	16.5519	4.73363e-05	6.92956e-05
TAG52-3-NH4(-FA20-0(NH4))	-0.491718	6.60851	5.36198	0.0205804	0.0255601
SM44-1-4(LCB18-1-2-2H2O,LCB18-0-3-3H2O)	-0.479875	7.83181	14.291	0.000156611	0.00022089
TAG54-3-NH4(-FA20-2(NH4))	-0.475269	6.72019	5.48959	0.0191301	0.0239421
PIO-36-5(FA20-4)	-0.44027	9.80556	17.2862	3.2151e-05	4.7931e-05
SM44-1-4(LCB18-0-2-2H2O)	-0.439943	7.30789	7.94548	0.00482076	0.00624542
TAG54-3-NH4(-FA20-1(NH4))	-0.437635	6.73162	4.77736	0.0288363	0.0352202
SM42-0-4(LCB18-1-2-2H2O,LCB18-0-3-3H2O)	-0.430858	7.15928	6.73435	0.00945735	0.0120218
TAG52-2-NH4(-FA18-2(NH4))	-0.416793	11.5139	14.7082	0.000125502	0.000178879
PIO-38-5(FA18-2)	-0.404449	11.6737	5.02344	0.0250064	0.0308209
PC38-4(PC)	-0.329546	8.65449	8.22461	0.0041326	0.00536246
PS36-0(-PS)	-0.281928	8.95477	5.73091	0.0166689	0.0209588
PSO-36-5(FA20-4)	-0.274715	9.87682	4.92649	0.026448	0.0324498
SM42-3-2(SM)	-0.267431	8.15756	4.66904	0.030711	0.0374536
PC34-2-3(PC)	0.241111	8.41525	4.15988	0.0413924	0.0499543
PE38-4(-PE)	0.266446	8.63253	5.62137	0.0177428	0.0222746
PS36-2(FA18-2)	0.276559	10.7031	4.31241	0.0378353	0.0457293
PIO-36-4(FA18-3)	0.28823	7.95085	5.45497	0.0195128	0.0243834
PE36-1(FA18-0)	0.30732	8.58584	7.5978	0.00584395	0.00748727
PI36-4(FA18-2)	0.308757	10.5642	7.23373	0.00715464	0.00912329
PI36-1(FA18-0)	0.319182	9.15298	7.44254	0.00636998	0.00814835
PCO-36-4-AcO(FA18-2)	0.342552	9.23125	7.60615	0.00581694	0.00747629
PI36-1(PI)	0.344932	7.32154	5.10818	0.0238132	0.0294848
PI38-3(FA18-2)	0.360748	10.6292	7.30344	0.00688228	0.00878981
PS38-5(-PS)	0.36282	7.52557	5.24169	0.0220518	0.0273456
PS38-4(-PS)	0.371224	8.96052	6.47742	0.0109253	0.0138229
PEO-36-4(FA18-2)	0.376504	10.0812	11.3856	0.000740159	0.00100045
PI38-2(FA18-2)	0.381579	11.1074	9.2926	0.00230081	0.00303408
PIO-38-7(FA18-3)	0.385967	7.03854	4.94634	0.026146	0.0321767
PI34-4(PI)	0.389719	7.10338	5.42667	0.0198315	0.0247436
PS38-3(FA18-0)	0.39022	8.27156	8.99488	0.00270738	0.00354714
PS38-4(FA18-0)	0.393673	7.98409	9.44532	0.00211688	0.00279608
PI34-3(FA18-2)	0.394717	10.1877	11.5315	0.000684252	0.000926424
PS38-2(FA18-0)	0.397704	10.4686	7.6731	0.00560501	0.00721534
PS36-5(FA18-2)	0.405458	9.00506	7.81192	0.00519026	0.00670271
PGO-36-4(FA18-2)	0.405785	6.77343	4.44435	0.0350169	0.0425131
PI34-2(PI)	0.409227	8.85824	12.0105	0.000529028	0.00072181
PIO-38-4(FA18-0)	0.415014	10.57	10.4027	0.00125829	0.00168118
SM36-2-2(SM)	0.422896	9.21818	13.9212	0.000190641	0.000267029
PEO-38-4(-PE)	0.425591	7.53263	9.17082	0.00245904	0.00323747
PC34-2-AcO(FA18-0)	0.438893	6.72023	4.94345	0.0261896	0.0321815
PCO-36-4-AcO(FA18-1)	0.438895	7.45305	9.10189	0.00255345	0.00335632
PS36-1(FA16-0)	0.439059	7.98682	12.1792	0.000483258	0.000662031
LPE18-1(-PE)	0.450013	9.76383	10.1355	0.00145443	0.00193368
PE36-1(-PE)	0.450241	10.641	18.517	1.68398e-05	2.54321e-05
PC36-5-AcO(FA20-4)	0.452054	6.67589	5.05596	0.0245413	0.0302938
PI38-6(FA20-4)	0.452482	7.41934	9.53808	0.00201252	0.00266692
PI36-3(FA18-2)	0.452662	10.9666	13.7249	0.000211632	0.000293893
Cer34-1-3(LCB18-1-2-H2O,LCB18-0-3-2H2O)	0.466354	7.75679	13.0744	0.000299358	0.000413593
PCO-38-4-AcO(FA20-4)	0.47496	6.53665	4.89606	0.026918	0.0329268
PI34-1(PI)	0.477137	7.02762	7.60092	0.00583386	0.00748617
PGO-38-2(FA18-1)	0.47721	7.0342	5.53438	0.0186464	0.0233729
PE36-1(FA18-1)	0.47906	9.82582	18.2865	1.90054e-05	2.86493e-05
PC38-6-AcO(FA20-4)	0.48101	8.04136	16.7456	4.27406e-05	6.29086e-05
PI38-1(FA18-0)	0.482949	8.48189	10.5453	0.00116481	0.00156401
PEO-38-0(-PE)	0.487634	7.50284	11.5909	0.000662749	0.000898812
PEO-36-2(FA18-2)	0.488691	10.7182	16.9338	3.87056e-05	5.71771e-05
Cer36-1-3(LCB18-1-2-H2O,LCB18-0-3-2H2O)	0.49095	7.43754	11.2791	0.000783858	0.00105599
PE34-1-3(-PE)	0.493733	8.85141	23.8559	1.03823e-06	1.71138e-06
PI38-3(FA20-3)	0.496888	6.96205	7.86446	0.00504159	0.00652109
PS34-3(FA18-2)	0.497204	10.3513	13.8825	0.000194599	0.000272104
SM34-2-2(SM)	0.502329	8.17189	15.9094	6.64477e-05	9.62304e-05
PE38-6(FA18-2)	0.513941	7.02291	8.76838	0.00306498	0.00400273
PEO-38-5(-PE)	0.524542	7.24734	11.101	0.000862818	0.00116044
PSO-36-2(FA18-2)	0.526087	9.40085	19.3376	1.09529e-05	1.676e-05
TAG46-1-NH4(-FA10-0(NH4))	0.532272	6.21798	4.48777	0.0341382	0.0415707
PIO-38-4(FA18-1)	0.532601	11.3329	8.84126	0.00294496	0.0038522
PI34-2(FA18-0)	0.547027	7.70874	13.5243	0.000235499	0.000326478
PI34-2(FA18-2)	0.547246	10.0847	24.9974	5.74074e-07	9.54045e-07
PC30-1(PC)	0.548266	8.61244	22.7753	1.82091e-06	2.95944e-06
PIO-36-4(FA18-2)	0.550443	14.1241	15.4724	8.372e-05	0.000119843
PS36-3(FA18-1)	0.551296	9.64585	18.9751	1.32434e-05	2.00756e-05
PS34-2(FA16-0)	0.561375	9.15492	20.4682	6.06314e-06	9.51104e-06
PEO-36-4(FA18-1)	0.563995	7.26176	12.5898	0.000387854	0.00053404
PS34-2(-PS)	0.564888	9.97028	20.2227	6.89297e-06	1.07297e-05
LPCO-20-4(PC)	0.564978	8.63894	30.5417	3.26775e-08	5.82449e-08
SM40-0-2(SM)	0.56996	9.83115	25.2555	5.02152e-07	8.39681e-07
SM34-1-2(SM)	0.573852	10.4466	20.5407	5.83773e-06	9.19301e-06
PE36-2(FA18-0)	0.581921	10.874	22.5016	2.09973e-06	3.39897e-06
PGO-36-2(FA18-2)	0.583675	7.11628	12.3672	0.000436932	0.00059958
PIO-34-4(FA18-2)	0.596179	13.5392	19.0875	1.24859e-05	1.89982e-05
PG32-2(FA16-0)	0.59659	7.47102	16.9997	3.73861e-05	5.53287e-05
PC34-4(PC)	0.59689	9.35866	36.2886	1.7016e-09	3.30934e-09
SM34-0-4(SM)	0.597944	7.12635	12.982	0.000314499	0.000433773
PI36-2(FA18-0)	0.598662	10.2529	29.1234	6.79111e-08	1.18698e-07
PEO-36-2(-PE)	0.598957	10.4303	25.4486	4.5432e-07	7.62843e-07
PE36-2(FA18-2)	0.599817	12.4323	23.0047	1.61609e-06	2.63713e-06
PIO-40-7(FA18-2)	0.606951	10.4315	28.3249	1.02568e-07	1.78122e-07
PGO-36-3(FA18-2)	0.612087	6.97171	12.0086	0.000529565	0.00072181
PIO-40-1(-PI(NH4))	0.612603	6.79771	10.3511	0.00129401	0.00172605
PC36-1(PC)	0.614539	10.6809	30.3502	3.60673e-08	6.40056e-08
PS36-3(FA18-0)	0.619625	6.95483	12.0812	0.00050933	0.000696571
PE32-1-3(-PE)	0.626056	7.90156	26.154	3.15236e-07	5.3151e-07
SM34-2-3(SM)	0.628206	7.35248	17.335	3.13357e-05	4.68879e-05
PE36-2(PE)	0.631364	6.72627	10.2695	0.00135248	0.00180108
PSO-36-2(FA18-1)	0.632212	8.45433	32.074	1.48414e-08	2.71089e-08
LPC18-1(PC)	0.644799	10.1384	14.0781	0.000175369	0.00024649
PE34-1(FA18-1)	0.645042	9.61952	37.9073	7.41861e-10	1.49293e-09
PS36-2(FA18-0)	0.645517	10.8679	20.1394	7.19983e-06	1.11859e-05
PS34-5(-PS)	0.650457	9.39522	36.9056	1.23992e-09	2.4348e-09
PE34-0(-PE)	0.653506	7.61771	22.9755	1.64082e-06	2.6721e-06
PE34-2(FA16-1)	0.655435	6.86248	12.4069	0.000427758	0.000587986
PGO-38-0(-PG)	0.658212	5.81442	4.36697	0.0366421	0.0444196
PE34-2-3(-PE)	0.66744	8.49698	42.2524	8.02224e-11	1.71212e-10
PEO-36-3(FA18-2)	0.668716	11.3851	33.5836	6.82662e-09	1.28455e-08
PE36-4(-PE)	0.672495	11.6125	34.5808	4.08928e-09	7.80332e-09
PIO-36-5(FA18-3)	0.677174	8.42067	19.6253	9.42112e-06	1.45257e-05
PC30-0(PC)	0.68096	7.90208	31.0809	2.47499e-08	4.45059e-08
PE36-2(FA18-1)	0.682794	10.4834	37.6888	8.29778e-10	1.6616e-09
PI34-1(FA18-0)	0.685583	7.57897	21.8582	2.93565e-06	4.69588e-06
PI34-0(FA18-0)	0.686542	7.23133	18.847	1.41631e-05	2.14296e-05
PG36-4(FA18-2)	0.698255	8.43435	27.8637	1.3017e-07	2.25572e-07
PE36-2(-PE)	0.698794	13.1094	38.8658	4.53967e-10	9.27373e-10
PEO-36-1(-PE)	0.699394	7.96844	34.4395	4.39706e-09	8.33182e-09
PS34-3(FA18-1)	0.71522	8.36615	37.3873	9.6849e-10	1.92511e-09
PEO-36-3(-PE)	0.719651	9.19915	36.9991	1.18183e-09	2.32636e-09
PI36-3(FA18-0)	0.72067	6.98025	16.7419	4.28255e-05	6.29193e-05
PIO-40-5(FA18-1)	0.722772	12.6153	19.3124	1.10986e-05	1.6951e-05
SM32-1-4(SM)	0.722912	7.13638	19.0501	1.2733e-05	1.93379e-05
PG36-3(FA18-2)	0.723536	7.69417	30.1252	4.05029e-08	7.14085e-08
LPC18-0(PC)	0.724347	8.33977	35.6803	2.32509e-09	4.46835e-09
PS34-0(FA16-0)	0.725065	7.51479	20.8332	5.01066e-06	7.90592e-06
PI36-2(PI)	0.725121	9.62826	44.2327	2.91567e-11	6.42557e-11
PS36-4(FA18-1)	0.726772	7.90128	27.0935	1.93845e-07	3.31663e-07
PIO-36-4(FA14-0)	0.730413	7.77939	20.3694	6.3842e-06	9.97608e-06
PI36-4(PI)	0.733675	7.84445	29.3628	6.00175e-08	1.05128e-07
PI32-1(FA18-1(d7))	0.73455	9.70678	45.6499	1.41391e-11	3.18521e-11
SM36-2-3(SM)	0.740012	7.33004	23.4417	1.28758e-06	2.11382e-06
PI36-2(FA17-1)	0.742028	8.49228	17.2931	3.20355e-05	4.78468e-05
PS36-4(-PS)	0.742857	8.66766	19.4545	1.03024e-05	1.57944e-05
PE36-4(FA18-2)	0.745088	11.7294	36.4362	1.57745e-09	3.07527e-09
PG34-2(FA18-2)	0.74851	9.15811	36.2427	1.74215e-09	3.38011e-09
PI34-4(FA18-2)	0.754786	10.2914	30.5046	3.33081e-08	5.92388e-08
PE34-2(FA18-1)	0.756065	6.95668	17.8675	2.36826e-05	3.56337e-05
PG38-6(-PG)	0.758141	5.68194	4.89879	0.0268756	0.0329246
PS36-2(PS)	0.758578	8.23462	24.0613	9.33165e-07	1.54448e-06
PCO-38-2-AcO(FA18-2)	0.758782	9.04757	56.0907	6.92039e-14	1.79886e-13
PSO-36-4(FA18-1)	0.759199	6.80688	15.7552	7.20895e-05	0.000104029
PS36-2(-PS)	0.762147	12.5656	26.9133	2.12788e-07	3.63308e-07
PI34-2(FA16-1)	0.765799	7.32001	25.279	4.96083e-07	8.31246e-07
PS36-4(FA16-1)	0.768196	6.82394	16.5269	4.7966e-05	7.00908e-05
PI34-2(FA17-1)	0.768857	6.67525	14.5825	0.000134152	0.000189873
SM38-3-2(SM)	0.774949	8.19347	48.9726	2.59563e-12	6.19134e-12
PS34-2(FA18-2)	0.78104	10.5146	43.3727	4.52457e-11	9.81129e-11
PE34-1(-PE)	0.78622	10.5859	63.4968	1.60628e-15	4.57084e-15
PI32-2(FA18-2)	0.789244	8.89925	36.4541	1.56302e-09	3.05449e-09
PEO-26-1(FA16-1)	0.789958	8.57526	28.94	7.46543e-08	1.30204e-07
PG34-2(FA16-0)	0.796066	7.69307	33.8386	5.98799e-09	1.13199e-08
PIO-40-5(-PI(NH4))	0.797024	5.51768	4.32099	0.037645	0.0455673
PI32-0(FA15-0)	0.799641	7.06855	22.1239	2.55609e-06	4.09682e-06
PI32-2(FA16-1)	0.80308	6.50737	13.4946	0.000239245	0.000331105
SM36-1-2(SM)	0.803215	10.3704	49.8325	1.67451e-12	4.06955e-12
PC38-3-AcO(FA18-2)	0.80815	9.61946	32.7419	1.05242e-08	1.94422e-08
PG36-2(FA18-1)	0.808992	6.52288	13.945	0.000188239	0.000264121
PEO-38-2(-PE)	0.814333	7.54167	33.5218	7.04706e-09	1.3199e-08
PE34-3(FA16-1)	0.816717	6.76454	17.4904	2.88764e-05	4.3368e-05
PIO-36-4(FA16-2)	0.817376	7.38983	17.4743	2.9121e-05	4.36546e-05
PS36-1(FA16-1)	0.819403	6.61485	15.7257	7.32241e-05	0.000105479
PI38-2(-PI(NH4))	0.822394	5.63196	5.40825	0.0200418	0.0249675
PC32-0(PC)	0.832396	10.4489	56.1158	6.83256e-14	1.78174e-13
PG36-5(-PG)	0.833513	5.99125	8.59198	0.00337647	0.00439537
SM34-0-2(SM)	0.834219	7.97778	48.1668	3.91462e-12	9.22895e-12
PCO-36-1-AcO(FA18-0)	0.846496	6.63871	17.0874	3.56992e-05	5.3123e-05
SM34-1-4(SM)	0.847988	9.66971	53.1367	3.11124e-13	7.76374e-13
PE34-2(FA18-2)	0.851757	11.7977	59.4597	1.24824e-14	3.38569e-14
PC38-4-AcO(FA18-0)	0.851896	7.17251	27.2502	1.78753e-07	3.06488e-07
PS34-3(FA16-0)	0.852467	6.97638	23.2519	1.42106e-06	2.32825e-06
PEO-38-3(-PE)	0.854193	6.78548	19.5888	9.6029e-06	1.47779e-05
PI38-5(FA18-2)	0.862288	10.1693	41.0784	1.46244e-10	3.08063e-10
PSO-36-3(FA16-0)	0.862641	6.77952	19.8685	8.29564e-06	1.28392e-05
PE34-2(FA16-0)	0.865981	10.3561	64.5004	9.65105e-16	2.78541e-15
PG36-2(FA18-0)	0.866166	6.40397	14.3143	0.000154683	0.000218551
PI38-6(FA18-2)	0.868175	8.91076	48.1077	4.03434e-12	9.48363e-12
PI36-1(FA16-1)	0.86821	7.12776	27.542	1.5372e-07	2.65248e-07
PC30-0-AcO(FA14-0)	0.87451	7.36908	33.4891	7.16658e-09	1.33919e-08
PI34-1(FA17-0)	0.875042	7.23861	30.3264	3.65113e-08	6.46521e-08
PE34-3(FA18-2)	0.875312	7.98116	53.9896	2.01552e-13	5.06065e-13
PI36-1(FA17-0)	0.876789	9.2814	22.4482	2.15886e-06	3.48771e-06
PE32-1(-PE)	0.876933	7.03329	25.5815	4.2409e-07	7.13562e-07
PE34-1(FA16-0)	0.878241	9.57832	67.1382	2.53128e-16	7.63147e-16
LPC16-0(PC)	0.878456	10.7101	33.2477	8.11372e-09	1.50923e-08
PSO-38-4(FA18-1)	0.884142	7.32789	33.1975	8.32563e-09	1.5451e-08
PI34-3(FA16-1)	0.88675	6.78459	21.3932	3.74095e-06	5.94885e-06
PG36-2(FA18-2)	0.894519	7.59974	42.4694	7.17951e-11	1.5363e-10
PE36-3(FA18-1)	0.896975	11.1878	66.9888	2.73052e-16	8.17141e-16
PEO-36-3(FA18-1)	0.90051	7.52289	40.1297	2.37647e-10	4.90411e-10
PE34-2(-PE)	0.90725	11.9842	80.3875	3.07732e-19	1.1043e-18
PC32-2(PC)	0.910289	8.49173	73.686	9.15858e-18	3.03168e-17
PCO-36-2-AcO(FA18-0)	0.911189	7.37861	37.0751	1.13667e-09	2.24292e-09
PS36-0(FA16-0)	0.927533	9.90883	62.3136	2.9289e-15	8.07939e-15
PG34-1(FA16-0)	0.9292	6.43472	16.8295	4.08933e-05	6.0299e-05
PS38-5(FA18-1)	0.930712	8.04081	55.6616	8.60852e-14	2.22341e-13
PI38-3(PI)	0.933022	6.95541	27.3081	1.73481e-07	2.98712e-07
PIO-40-5(FA18-0)	0.933229	8.35953	38.3126	6.02732e-10	1.21899e-09
PI36-2(FA18-2)	0.934341	11.092	68.9273	1.02159e-16	3.13828e-16
PS36-5(-PS)	0.937105	6.33412	15.5247	8.14344e-05	0.000117098
PI36-4(FA20-4)	0.943646	7.02153	23.4824	1.26059e-06	2.07371e-06
PC38-1-AcO(FA18-0)	0.94981	7.88626	41.3358	1.282e-10	2.70755e-10
TAG46-2-NH4(-FA10-0(NH4))	0.951233	7.526	45.2434	1.74003e-11	3.89824e-11
PG36-3(FA18-1)	0.958185	7.01508	30.1388	4.0221e-08	7.10659e-08
PG34-1(FA18-1)	0.962601	7.40168	41.5746	1.13456e-10	2.40242e-10
PI38-3(FA18-0)	0.96388	8.55728	49.3027	2.1936e-12	5.29468e-12
PCO-36-5-AcO(FA20-4)	0.964294	6.66532	22.2295	2.41928e-06	3.88521e-06
PIO-38-7(FA20-4)	0.971919	9.30026	72.9691	1.31698e-17	4.32417e-17
PS36-3(-PS)	0.972712	9.84758	47.3982	5.79371e-12	1.3502e-11
SM36-1-3(SM)	0.98938	7.08298	33.7012	6.42601e-09	1.21198e-08
SM36-1-4(SM)	0.992745	8.76706	82.5158	1.04828e-19	3.93592e-19
PIO-34-4(FA16-2)	0.99531	6.4795	20.4007	6.28076e-06	9.83339e-06
SM38-1-3(SM)	0.995737	7.30636	40.8334	1.65778e-10	3.4651e-10
PI34-2(FA16-0)	1.00071	9.94548	87.6597	7.77426e-21	3.18431e-20
PCO-36-1(PC)	1.00805	7.7402	58.9218	1.64062e-14	4.39123e-14
PC34-0(PC)	1.0094	9.88571	91.6647	1.02681e-21	4.42949e-21
PS36-4(FA16-0)	1.01147	7.40416	45.8295	1.29005e-11	2.92243e-11
PC36-2-AcO(FA18-0)	1.0278	10.2486	77.3136	1.45859e-18	5.07691e-18
LPC18-2(PC)	1.02902	11.2715	34.6035	4.04171e-09	7.73073e-09
PIO-36-5(FA16-1)	1.03243	8.97025	54.3715	1.65953e-13	4.19276e-13
PC34-4-AcO(FA18-2)	1.03525	8.2914	81.1167	2.12779e-19	7.73829e-19
PCO-36-3(PC)	1.0364	8.11778	61.9335	3.55247e-15	9.76627e-15
PI32-1(FA18-0)	1.04067	7.27014	44.019	3.2521e-11	7.10904e-11
PE36-3(-PE)	1.05516	12.7133	95.7426	1.30835e-22	5.89483e-22
PG28-1(FA18-1)	1.05612	6.59225	25.1688	5.25256e-07	8.76508e-07
PSO-38-7(FA18-2)	1.07107	8.55088	21.8185	2.99695e-06	4.77511e-06
PI36-2(FA18-1)	1.07671	10.5681	69.0766	9.47109e-17	2.92055e-16
PS32-1(FA18-1)	1.07978	6.95546	36.0557	1.91758e-09	3.7116e-09
SM40-1-2(SM)	1.08695	11.7904	82.8305	8.93989e-20	3.38797e-19
PC36-4-AcO(FA16-0)	1.08819	8.30718	85.9476	1.84772e-20	7.27427e-20
PE36-3(FA18-2)	1.09044	12.2007	95.546	1.44496e-22	6.47439e-22
PEO-36-2(FA18-1)	1.092	8.44515	96.5389	8.75072e-23	4.03229e-22
PC36-2(PC)	1.09445	12.4859	87.799	7.24571e-21	2.98288e-20
PCO-34-0-AcO(FA17-0)	1.09461	6.74172	30.551	3.25203e-08	5.80924e-08
PS34-2(FA18-1)	1.09895	8.98777	72.842	1.40458e-17	4.57474e-17
PCO-36-2-AcO(FA18-2)	1.10104	9.86727	81.7574	1.53863e-19	5.69785e-19
PI32-0(FA18-0)	1.11	7.13913	44.4434	2.61822e-11	5.78577e-11
PI36-5(FA18-2)	1.12061	9.19623	33.5348	7.00004e-09	1.31413e-08
PS38-6(FA18-1)	1.12129	7.44682	51.8893	5.87185e-13	1.44744e-12
PC32-1-3(PC)	1.12357	7.71217	70.9392	3.68397e-17	1.1856e-16
PC38-2-AcO(FA18-2)	1.12964	12.8367	55.1928	1.09266e-13	2.79543e-13
PC32-0-AcO(FA18-0)	1.13221	6.98579	40.8711	1.6261e-10	3.40768e-10
PI34-2(FA18-1)	1.15791	9.55958	97.0259	6.84259e-23	3.20771e-22
PC38-5-AcO(FA20-4)	1.16131	7.8887	87.3487	9.09819e-21	3.68932e-20
PIO-40-8(FA18-2)	1.16456	10.7738	105.29	1.05495e-24	5.41495e-24
PS32-1(FA16-0)	1.16828	7.92192	78.3166	8.77821e-19	3.08187e-18
SM38-3-3(SM)	1.16996	7.76961	74.5069	6.04262e-18	2.00843e-17
PIO-38-6(FA16-1)	1.17637	6.70604	34.5577	4.13792e-09	7.85914e-09
SM32-1-2(SM)	1.17691	7.38572	60.853	6.1501e-15	1.67937e-14
PC34-2-AcO(LPCpe)	1.1789	7.57597	70.9561	3.65264e-17	1.1802e-16
PGO-28-2(FA18-1)	1.19124	6.43446	27.289	1.75203e-07	3.01037e-07
PI36-3(FA18-1)	1.19722	10.2063	124.605	6.20919e-29	3.67566e-28
PI32-2(FA18-1)	1.19984	9.38028	104.53	1.54803e-24	7.89595e-24
PC32-2-AcO(FA18-2)	1.20047	9.15858	103.994	2.02972e-24	1.02243e-23
PIO-38-5(FA18-0)	1.20595	9.17867	76.9584	1.74594e-18	6.02534e-18
PC34-3-AcO(FA18-3)	1.20645	7.36667	62.3172	2.92361e-15	8.07939e-15
PI38-1(FA18-1)	1.20813	10.8151	112.838	2.34104e-26	1.27422e-25
PC36-2-AcO(FA18-2)	1.20814	12.8052	109.068	1.56789e-25	8.25689e-25
SM38-2-3(SM)	1.20817	8.20928	102.264	4.85931e-24	2.40299e-23
PIO-34-4(FA14-0)	1.21203	7.49734	69.6947	6.92324e-17	2.17626e-16
PIO-38-7(FA18-2)	1.21228	11.3615	114.877	8.37226e-27	4.65062e-26
PC36-3-AcO(FA18-3)	1.21448	7.14588	53.066	3.22532e-13	8.02372e-13
PCO-36-2(PC)	1.22194	8.64191	113.776	1.45861e-26	7.99281e-26
PI38-5(FA20-4)	1.24184	8.51222	125.407	4.14543e-29	2.47202e-28
PS36-5(FA16-0)	1.24638	6.88003	44.6504	2.35554e-11	5.21952e-11
PS34-1(FA18-0)	1.25489	7.99581	96.7181	7.99361e-23	3.70447e-22
PC34-2-AcO(FA18-2)	1.2577	13.3098	125.971	3.12077e-29	1.88876e-28
SM38-2-2(SM)	1.26326	9.69714	144.909	2.24852e-33	1.61376e-32
PCO-34-3-AcO(FA16-0)	1.26643	6.47668	31.9155	1.61024e-08	2.93462e-08
SM38-0-2(SM)	1.26885	11.6656	118.163	1.59711e-27	9.1862e-27
PI34-1(FA18-1)	1.26941	9.18252	115.203	7.10258e-27	3.97255e-26
PI32-3(FA18-1)	1.27182	9.19461	80.5785	2.79385e-19	1.00703e-18
PCO-34-1-AcO(FA17-1)	1.2725	6.43169	30.8481	2.79033e-08	5.00654e-08
PCO-34-2-AcO(FA16-0)	1.27349	8.44594	118.86	1.12373e-27	6.5096e-27
PC34-1(PC)	1.27473	12.5806	126.504	2.38559e-29	1.45467e-28
PIO-38-1(-PI(NH4))	1.28075	7.62525	86.0093	1.79093e-20	7.08509e-20
PC38-6-AcO(FA18-3)	1.29043	7.23902	64.1033	1.18066e-15	3.37154e-15
PC38-0-AcO(FA18-0)	1.30029	10.8608	64.5219	9.54643e-16	2.76505e-15
PSO-36-2(FA16-1)	1.30615	6.75593	44.0616	3.18201e-11	6.97463e-11
PC32-1(PC)	1.309	10.1907	152.921	3.98652e-35	3.02156e-34
PC38-4-AcO(FA18-2)	1.309	9.64996	152.249	5.59097e-35	4.19841e-34
PIO-34-4(FA20-4)	1.30989	6.80473	45.8844	1.25443e-11	2.8497e-11
SM40-4-2(SM)	1.31323	8.3262	125.572	3.81411e-29	2.29129e-28
PCO-38-1-AcO(FA18-1)	1.31344	8.66587	135.897	2.10167e-31	1.38573e-30
PC34-2-AcO(FA16-0)	1.31984	12.2534	126.984	1.87319e-29	1.15088e-28
PSO-36-2(-PS)	1.33166	6.91733	51.9525	5.68586e-13	1.40586e-12
PE38-6(FA18-1)	1.33226	7.57032	88.7391	4.50472e-21	1.8735e-20
PC38-2-AcO(FA18-0)	1.33707	7.80171	101.12	8.65723e-24	4.2042e-23
PCO-36-2-AcO(FA18-1(d7))	1.34345	6.35681	31.8414	1.67286e-08	3.04191e-08
PC34-1-AcO(FA18-0)	1.34562	7.51151	37.7006	8.24808e-10	1.65574e-09
PC32-0-AcO(FA14-0)	1.35391	6.74304	45.9337	1.22326e-11	2.78669e-11
SM36-0-2(SM)	1.35754	9.48065	156.782	5.71082e-36	4.45334e-35
PCO-34-2-AcO(FA18-2)	1.3586	9.94344	105.453	9.71947e-25	5.0207e-24
PC38-5-AcO(FA18-2)	1.36412	12.7663	143.747	4.03478e-33	2.87036e-32
PCO-38-6-AcO(FA18-2)	1.36721	7.64819	99.216	2.26415e-23	1.08653e-22
PS34-0(FA18-0)	1.36733	8.05218	85.8421	1.94889e-20	7.63552e-20
PS32-0(FA16-0)	1.3803	8.06484	94.5299	2.41415e-22	1.06406e-21
PC34-2(PC)	1.38297	13.5465	167.781	2.25892e-38	1.94892e-37
PC32-1-AcO(FA16-1)	1.39312	9.09295	171.076	4.30715e-39	3.92483e-38
PI34-3(FA18-1)	1.39919	9.65299	114.391	1.06999e-26	5.90312e-26
PI38-4(FA20-4)	1.40501	9.58885	116.1	4.51975e-27	2.5455e-26
PC32-1-AcO(FA18-1(d7))	1.42054	6.49709	40.4646	2.00207e-10	4.16329e-10
PC38-3-AcO(FA18-0)	1.43066	10.7377	120.126	5.93733e-28	3.46415e-27
PI34-1(FA16-0)	1.4365	9.96051	136.515	1.53953e-31	1.03187e-30
PIO-34-4(FA18-3)	1.44218	7.59042	104	2.02357e-24	1.02243e-23
PSO-38-5(FA18-0)	1.44749	6.57798	44.8519	2.12518e-11	4.72198e-11
PI32-1(FA16-0)	1.4525	8.60366	141.55	1.21972e-32	8.5275e-32
PG32-0(FA16-0)	1.45766	6.56533	45.0895	1.88229e-11	4.20533e-11
PC36-1-AcO(FA18-0)	1.46813	9.58154	136.758	1.36208e-31	9.20542e-31
SM38-1-2(SM)	1.46898	12.8759	166.394	4.53775e-38	3.83345e-37
PEO-26-1(FA16-0)	1.47381	6.68922	51.6537	6.62044e-13	1.62702e-12
PC34-0-AcO(FA18-0)	1.47433	10.0876	139.064	4.26588e-32	2.90725e-31
PI32-3(FA16-1)	1.48281	6.55681	46.3977	9.65286e-12	2.21143e-11
PI38-4(FA18-0)	1.48982	9.50851	135.792	2.21622e-31	1.44948e-30
PI36-1(FA18-1)	1.49346	10.2749	168.453	1.61067e-38	1.40457e-37
PIO-40-6(FA18-0)	1.49371	8.47628	110.474	7.71555e-26	4.08975e-25
PI34-1(FA16-1)	1.51048	6.90811	65.4776	5.8777e-16	1.73339e-15
PI36-3(PI)	1.51242	7.86284	140.416	2.15865e-32	1.48362e-31
PCO-34-0-AcO(FA18-0)	1.52023	6.89722	65.9319	4.66777e-16	1.38159e-15
PI34-1(FA17-1)	1.53554	6.70674	57.169	3.99917e-14	1.04962e-13
PCO-34-1-AcO(FA16-0)	1.53743	8.23224	178.538	1.01051e-40	9.87379e-40
PCO-38-4-AcO(FA18-2)	1.53928	7.62841	72.933	1.34124e-17	4.38606e-17
PC36-0-AcO(FA18-0)	1.54022	9.92684	128.232	9.98411e-30	6.22855e-29
PC34-1-AcO(FA16-0)	1.54531	11.6889	182.617	1.30032e-41	1.36955e-40
PC36-4(PC)	1.55057	12.274	170.003	7.38937e-39	6.58547e-38
PC36-5-AcO(FA18-3)	1.55556	6.4013	43.3564	4.56235e-11	9.86684e-11
PCO-34-1-AcO(FA18-1)	1.55775	8.93589	155.75	9.60051e-36	7.34529e-35
PC38-5-AcO(FA18-0)	1.56098	6.52773	49.7912	1.71012e-12	4.14003e-12
PI36-4(FA16-1)	1.56198	6.78477	63.0703	1.9946e-15	5.61675e-15
SM40-3-2(SM)	1.56392	11.6477	165.915	5.77368e-38	4.77802e-37
PCO-36-1-AcO(FA17-0)	1.5692	6.46648	46.6374	8.54134e-12	1.9679e-11
PCO-36-1-AcO(FA18-1)	1.5758	8.97309	173.601	1.20964e-39	1.14072e-38
PC34-1-AcO(FA18-1)	1.58283	12.6169	180.184	4.41736e-41	4.4781e-40
PC36-3-AcO(FA18-0)	1.59044	6.44242	47.4772	5.5648e-12	1.30435e-11
PC32-0-AcO(FA16-0)	1.5988	11.7387	179.44	6.42255e-41	6.35206e-40
PC34-3-AcO(FA18-2)	1.61334	10.0444	123.063	1.35059e-28	7.93716e-28
PCO-38-5-AcO(FA18-2)	1.6152	7.92166	165.928	5.73467e-38	4.77802e-37
PC34-1-AcO(FA16-1)	1.62683	8.46219	193.65	5.0768e-44	6.1452e-43
PCO-36-2-AcO(FA18-1)	1.63771	8.07263	166.541	4.21328e-38	3.59681e-37
PI38-4(PI)	1.66796	9.12647	191.3	1.65384e-43	1.88911e-42
PIO-40-6(FA18-1)	1.67243	10.2896	204.301	2.40646e-46	3.1478e-45
PC30-0-AcO(FA16-0)	1.67985	8.42941	207.669	4.43069e-47	5.98882e-46
PIO-38-7(FA16-1)	1.69402	6.73835	70.3455	4.97761e-17	1.58308e-16
SM40-2-2(SM)	1.69635	11.7057	180.982	2.95881e-41	3.0764e-40
PC38-2-AcO(FA18-1)	1.69866	9.69924	135.94	2.05606e-31	1.36677e-30
PS36-3(FA16-0)	1.70608	9.33673	164.216	1.35675e-37	1.10032e-36
PIO-40-4(-PI(NH4))	1.71174	6.3293	48.4305	3.42201e-12	8.13857e-12
PI32-0(FA16-0)	1.71276	8.31448	128.299	9.65701e-30	6.07119e-29
PC36-3(PC)	1.71682	12.4172	189.614	3.8595e-43	4.3473e-42
PCO-38-4-AcO(FA18-1)	1.7216	6.63034	65.0819	7.18492e-16	2.1036e-15
PC34-3(PC)	1.73561	9.23802	225.803	4.90626e-51	7.95795e-50
PC36-1-AcO(FA16-1)	1.73781	9.20889	145.388	1.76679e-33	1.27935e-32
PC32-1-AcO(FA18-1)	1.75208	8.77925	209.361	1.89388e-47	2.60329e-46
PI38-4(FA18-1)	1.77248	9.97179	191.925	1.20825e-43	1.42985e-42
PC38-0-AcO(FA16-0)	1.77701	11.195	110.773	6.6337e-26	3.56287e-25
PCO-36-6-AcO(FA14-0)	1.78421	8.15045	99.0248	2.49354e-23	1.18957e-22
PCO-36-1-AcO(FA16-0)	1.78457	7.65568	161.942	4.25945e-37	3.38668e-36
PCO-34-0-AcO(FA16-0)	1.7852	7.99785	202.329	6.47914e-46	8.3406e-45
PI38-5(FA18-0)	1.79935	6.95173	93.7385	3.60092e-22	1.57857e-21
PG26-0(FA16-0)	1.81731	6.6498	72.9935	1.30075e-17	4.28825e-17
PCO-32-2-AcO(FA16-1)	1.82617	6.34171	55.1558	1.11347e-13	2.83969e-13
PI34-0(FA17-0)	1.8334	7.28171	127.705	1.30208e-29	8.06095e-29
PC36-4-AcO(FA18-2)	1.83867	12.1794	218.238	2.19162e-49	3.11825e-48
PC34-3-AcO(FA16-1)	1.85147	7.76718	187.425	1.15979e-42	1.28848e-41
PIO-36-6(FA16-1)	1.85781	7.41106	143.544	4.46914e-33	3.15172e-32
PC34-0-AcO(FA14-0)	1.86149	7.86213	173.158	1.51138e-39	1.40888e-38
PC36-1-AcO(FA18-1)	1.86754	12.2647	223.999	1.21374e-50	1.93008e-49
PC28-2-AcO(FA18-2)	1.8691	8.25729	169.811	8.13853e-39	7.17429e-38
PC36-3-AcO(FA18-1)	1.86965	11.5052	218.907	1.56596e-49	2.26784e-48
PI32-1(FA18-1)	1.88334	8.4887	191.659	1.38107e-43	1.60007e-42
PCO-32-0-AcO(FA16-0)	1.88871	8.59816	191.911	1.21651e-43	1.42985e-42
PI34-3(FA16-0)	1.92439	7.89612	220.837	5.94142e-50	8.76089e-49
PSO-36-5(FA16-0)	1.92759	7.32399	129.483	5.31616e-30	3.36828e-29
PC38-6-AcO(FA16-0)	1.92855	8.07115	186.124	2.23042e-42	2.44442e-41
PC34-3-AcO(FA18-1)	1.93196	7.96607	230.408	4.85768e-52	8.20745e-51
PI36-4(FA16-0)	1.93324	8.00257	226.993	2.6981e-51	4.46563e-50
PG38-5(FA18-1)	1.94028	6.23925	55.3503	1.00854e-13	2.58836e-13
PI36-4(FA18-1)	1.94426	8.73965	149.045	2.80286e-34	2.06647e-33
PIO-36-5(FA18-2)	1.94726	13.1175	284.604	7.4528e-64	1.94975e-62
PCO-34-2-AcO(FA18-0)	1.9523	7.94245	182.783	1.19604e-41	1.2763e-40
PC36-4-AcO(FA18-3)	1.96165	6.57008	77.0896	1.63378e-18	5.66239e-18
PC36-4-AcO(FA16-1)	1.96571	9.28293	244.924	3.32032e-55	6.73195e-54
PCO-36-4-AcO(FA16-0)	1.9673	6.80909	96.4304	9.24351e-23	4.2353e-22
PI32-0(FA17-0)	1.99675	6.17808	54.4501	1.59443e-13	4.04088e-13
PC38-1-AcO(FA18-1)	2.00079	12.7543	183.316	9.14823e-42	9.89228e-41
PIO-36-5(FA16-0)	2.00211	10.4134	301.734	1.38034e-67	3.99807e-66
PC38-6-AcO(FA18-2)	2.01488	9.34147	302.944	7.52385e-68	2.25994e-66
PCO-34-1-AcO(FA18-0)	2.0476	7.48559	179.782	5.40861e-41	5.41529e-40
PGO-38-4(FA18-1(d7))	2.06584	6.77449	101.149	8.53004e-24	4.16739e-23
PC36-1-AcO(FA16-0)	2.06827	8.92105	215.486	8.72975e-49	1.22066e-47
PCO-38-5-AcO(FA18-0)	2.07157	9.25943	150.913	1.09489e-34	8.14642e-34
PC34-3-AcO(FA14-0)	2.10119	7.9234	223.398	1.64102e-50	2.55936e-49
PIO-38-6(FA18-1)	2.12036	11.0498	322.595	3.94184e-72	1.5223e-70
PC36-5-AcO(FA18-2)	2.13599	8.44542	243.07	8.42155e-55	1.58834e-53
PC34-2-AcO(FA18-1)	2.1498	9.4423	165.185	8.33308e-38	6.8264e-37
PSO-38-6(FA18-1)	2.15378	8.33701	91.8706	9.25348e-22	4.01314e-21
PC34-2-AcO(FA16-1)	2.16567	7.69432	231.342	3.03836e-52	5.24279e-51
PCO-38-5-AcO(FA18-1)	2.16661	7.24659	163.616	1.83529e-37	1.47369e-36
PC36-3-AcO(FA18-2)	2.1674	12.1617	312.415	6.50189e-70	2.29262e-68
PC34-0-AcO(FA16-0)	2.17046	11.3131	325.349	9.90508e-73	4.22791e-71
PIO-34-4(FA16-1)	2.19341	8.52228	309.215	3.23825e-69	1.05049e-67
PC38-4-AcO(FA18-1)	2.19518	12.6879	323.342	2.70996e-72	1.09889e-70
PCO-32-0-AcO(FA18-0)	2.19617	7.99136	198.745	3.9241e-45	4.97257e-44
PSO-36-4(FA18-1(d7))	2.19742	7.61982	223.185	1.82678e-50	2.74356e-49
PI38-5(FA18-1)	2.22398	9.05712	325.584	8.80093e-73	3.96531e-71
PIO-36-6(FA18-3)	2.24815	7.40141	195.304	2.21171e-44	2.71772e-43
PCO-38-3-AcO(FA18-1)	2.26406	7.11814	157.878	3.29099e-36	2.59126e-35
PI38-6(FA18-1)	2.27229	8.10604	243.221	7.80402e-55	1.50692e-53
PC28-1-AcO(FA18-1)	2.31886	7.5581	232.789	1.46954e-52	2.59086e-51
PC34-3-AcO(FA16-0)	2.32104	7.62186	243.662	6.25576e-55	1.23742e-53
PCO-34-3-AcO(FA18-2)	2.32757	10.0938	198.492	4.45563e-45	5.55926e-44
PI34-0(FA16-0)	2.34802	9.31879	297.542	1.13083e-66	3.16244e-65
PI36-3(FA16-0)	2.35338	9.47053	373.48	3.26956e-83	2.65161e-81
PCO-36-6-AcO(FA16-1)	2.38312	7.68861	256.332	1.08152e-57	2.43643e-56
PCO-32-2-AcO(FA18-2)	2.42964	10.5427	270.78	7.67156e-61	1.77761e-59
PIO-40-3(-PI(NH4))	2.4383	7.45882	233.28	1.14854e-52	2.06992e-51
CE14-0-NH4(Chol)	2.45593	6.48788	103.5	2.6038e-24	1.30351e-23
PCO-34-2-AcO(FA18-1)	2.46754	9.276	176.823	2.39414e-40	2.28429e-39
PSO-38-6(FA18-2)	2.49036	9.58359	170.153	6.84951e-39	6.17217e-38
PC36-2-AcO(FA18-1)	2.49948	11.5273	287.91	1.41918e-64	3.83653e-63
PI36-5(FA16-0)	2.50623	7.26081	206.84	6.71763e-47	8.93115e-46
PC38-6-AcO(FA18-1)	2.52798	8.26287	337.021	2.84246e-75	1.44077e-73
CE20-4-NH4(Chol)	2.54265	7.42988	241.773	1.61486e-54	2.97648e-53
PC38-5-AcO(FA16-0)	2.57661	7.55501	273.243	2.22861e-61	5.31589e-60
PIO-36-4(FA18-1)	2.57748	12.9103	378.211	3.05061e-84	2.74893e-82
CE18-0-NH4(Chol)	2.60732	7.4222	250.385	2.14076e-56	4.69231e-55
PC36-0-AcO(FA16-0)	2.60961	12.1426	277.081	3.24891e-62	8.23396e-61
PC38-5-AcO(FA18-1)	2.64022	8.29372	354.185	5.19687e-79	2.80977e-77
PCO-32-1-AcO(FA18-1)	2.7375	9.80986	246.484	1.51705e-55	3.15469e-54
PC36-3-AcO(FA16-0)	2.75	12.2943	444.35	1.22396e-98	3.30877e-96
PCO-32-1-AcO(FA16-0)	2.76458	9.4946	273.542	1.91875e-61	4.71547e-60
PC36-5-AcO(FA16-0)	2.79351	7.60686	319.202	2.16142e-71	7.96778e-70
PC36-4-AcO(FA18-1)	2.9288	8.06054	389.481	1.07349e-86	1.74119e-84
CE16-1-NH4(Chol)	2.94658	7.56924	332.679	2.50828e-74	1.1966e-72
PI38-5(PI)	2.95667	7.65681	359.327	3.94665e-80	2.28624e-78
PG38-7(FA18-2)	3.07365	8.24986	384.443	1.34139e-85	1.5541e-83
CE16-0-NH4(Chol)	3.18342	8.34076	370.57	1.40623e-82	9.5038e-81
PG38-5(FA18-0)	3.22227	7.0455	247.971	7.1902e-56	1.53454e-54
PCO-30-0-AcO(FA16-0)	3.23678	9.73717	310.365	1.81893e-69	6.14648e-68
CE18-2-NH4(Chol)	3.26082	10.7538	438.772	2.00355e-97	4.0622e-95
PSO-38-4(FA18-0)	3.41442	8.01889	383.647	2.00003e-85	2.02753e-83
PCO-36-5-AcO(FA16-0)	3.41883	10.6342	385.731	7.03505e-86	9.50904e-84
PSO-36-4(FA16-0)	3.58924	8.71516	364.744	2.61022e-81	1.62837e-79
PSO-38-5(FA18-1)	3.71917	9.59133	304.426	3.57753e-68	1.11591e-66
PG36-5(FA16-0)	3.81165	7.69602	501.186	5.24712e-111	2.12771e-108
CE18-1-NH4(Chol)	4.03225	11.5473	371.612	8.34188e-83	6.15024e-81
PG38-6(FA18-1)	4.06935	8.5364	665.147	1.13472e-146	9.20255e-144

## Sheet: Table S6
Effect of Diet on the relative abundances of lipids in female crickets - Complete lipid list and statistical results
Lipid species	log2 Fold-Change	log2 Peak area	Likelihood Ratio	P-Value	FDR
PSO-38-4(FA18-0)	-1.17476	8.97401	29.3054	6.18229e-08	5.01383e-05
PG36-5(FA16-0)	-0.990584	8.6741	24.7406	6.5588e-07	0.000106384
PG38-5(FA18-0)	-1.05904	7.94151	25.1126	5.40795e-07	0.000106384
PG38-6(FA18-1)	-1.03714	9.54022	25.3769	4.71529e-07	0.000106384
PSO-38-5(FA18-1)	-1.04912	10.5629	25.301	4.90454e-07	0.000106384
PIO-34-4(FA18-3)	-0.933496	8.16928	22.3554	2.26573e-06	0.000306252
PSO-36-4(FA16-0)	-0.97927	9.68534	22.0122	2.70923e-06	0.000313883
PC36-4-AcO(FA18-3)	-1.0157	7.23514	15.8095	7.00482e-05	0.00710114
PI32-1(FA18-1)	-0.839545	9.20494	15.4727	8.37048e-05	0.00754273
PIO-36-6(FA18-3)	-0.855821	8.17103	15.1496	9.93209e-05	0.00805493
PC36-3-AcO(FA18-3)	-0.814978	7.65456	14.589	0.000133693	0.00953826
PG38-7(FA18-2)	-0.756393	9.1662	14.487	0.000141133	0.00953826
CE16-0-NH4(Chol)	-0.820425	9.27107	13.3916	0.000252753	0.0128114
PC34-3-AcO(FA14-0)	-0.717385	8.6725	13.7404	0.000209888	0.0128114
PC36-4-AcO(FA18-1)	-0.785391	8.95156	13.4807	0.000241032	0.0128114
PIO-36-5(FA18-3)	-0.789434	8.75044	13.5708	0.000229729	0.0128114
PC34-3-AcO(FA16-0)	-0.699323	8.40859	12.4989	0.0004072	0.0183466
PC38-6-AcO(FA16-0)	-0.665473	8.78616	12.5198	0.000402658	0.0183466
PC36-2-AcO(FA18-1)	-0.7235	12.3334	11.9924	0.00053417	0.0223441
PSO-38-6(FA18-2)	-0.699504	10.4036	11.9345	0.000551025	0.0223441
CE18-1-NH4(Chol)	-0.788245	12.505	11.8245	0.000584551	0.0225748
PCO-36-6-AcO(FA14-0)	-0.745592	8.83808	11.4963	0.000697352	0.0257069
PI34-0(FA18-0)	-0.737546	7.5739	11.3985	0.000735017	0.0259174
PCO-36-1-AcO(FA17-0)	-0.93496	7.02387	11.2326	0.000803738	0.0271596
PI32-0(FA17-0)	-1.01034	6.80812	10.8311	0.000998074	0.0316228
PI34-1(FA17-0)	-0.702816	7.63039	10.8022	0.0010138	0.0316228
PC34-3-AcO(FA18-3)	-0.66013	7.86808	10.4786	0.00120762	0.0350589
PC36-5-AcO(FA16-0)	-0.624753	8.46902	10.4744	0.00121042	0.0350589
TAG52-4-NH4(-FA18-2(NH4))	1.27133	12.8059	10.3286	0.00130988	0.0366314
PC38-6-AcO(FA18-1)	-0.620788	9.09847	10.1821	0.0014181	0.0370993
TAG48-2-NH4(-FA16-2(NH4))	0.817497	7.31696	10.219	0.00139001	0.0370993
CE18-0-NH4(Chol)	-0.688181	8.26025	9.98067	0.00158193	0.0393827
PC38-5-AcO(FA16-0)	-0.616529	8.38438	9.90192	0.00165106	0.0393827
PC38-5-AcO(FA18-1)	-0.670877	9.14546	9.91021	0.00164364	0.0393827
TAG52-4-NH4(-FA16-0(NH4))	1.204	11.8425	9.83524	0.001712	0.0396695
CE14-0-NH4(Chol)	-0.789541	7.23824	9.68587	0.0018569	0.0400425
PC36-1-AcO(FA18-0)	-0.580635	10.1796	9.68603	0.00185675	0.0400425
PI34-0(FA17-0)	-0.629954	7.96285	9.66686	0.00187622	0.0400425
PC38-6-AcO(FA18-3)	-0.678987	7.76984	9.58442	0.00196236	0.0408069
PC36-0-AcO(FA18-0)	-0.582532	10.5353	9.37638	0.00219799	0.0445642
PIO-40-5(FA18-0)	-0.594153	8.78004	9.27935	0.00231751	0.0458415
PI38-1(FA18-0)	-0.568058	8.71795	9.22215	0.00239105	0.04617
PIO-34-4(FA20-4)	-0.735757	7.32987	9.153	0.00248311	0.0464924
PIO-36-4(FA18-3)	-0.592154	8.11977	9.12427	0.0025224	0.0464924

## Sheet: Table S7
Complete results of the enrichment analysis for both sexes
Sex	term_type	term_ID	description	lipids	Pvalue
female	biol_function	LION:0012011	lipid storage	209	2.92082e-06
female	cell_component	LION:0012084	lipid droplet	211	1.96413e-05
female	lipid_class	LION:0000002	glycerolipids [GL]	202	8.69073e-06
female	lipid_class	LION:0000010	glycerophosphocholines [GP01]	163	4.48665e-09
female	lipid_class	LION:0000030	diacylglycerophosphocholines [GP0101]	104	4.36928e-05
female	lipid_class	LION:0000031	1-alkyl,2-acylglycerophosphocholines [GP0102]	54	0.000273869
female	lipid_class	LION:0000622	triacylglycerols [GL0301]	202	8.69073e-06
male	biol_function	LION:0012009	lipid-mediated signalling	33	6.88361e-18
male	cell_component	LION:0012081	endoplasmic reticulum (ER)	124	0.000713292
male	cell_component	LION:0012082	plasma membrane	164	1.07183e-12
male	lipid_class	LION:0000004	sphingolipids [SP]	68	9.8e-11
male	lipid_class	LION:0000013	glycerophosphoserines [GP03]	96	0.00185762
male	lipid_class	LION:0000014	glycerophosphoglycerols [GP04]	48	4.33583e-05
male	lipid_class	LION:0000053	diacylglycerophosphoserines [GP0301]	67	0.00676054
male	lipid_class	LION:0000059	diacylglycerophosphoglycerols [GP0401]	32	0.0147894
male	lipid_class	LION:0000060	1-alkyl,2-acylglycerophosphoglycerols [GP0402]	16	0.000466454
male	lipid_class	LION:0012441	N-acylsphingosines (ceramides) [SP0201]	27	4.22341e-22

## Sheet: Table S8
Complete results of the enrichment analysis for females subjected to either of both diets
Diet	term_type	term_ID	description	lipids	Pvalue
1:1	biol_function	LION:0012010	lipid storage	37	0.0300294
1:1	cell_component	LION:0012109	endoplasmic reticulum (ER)	8	0.00449862
1:1	lipid_class	LION:0000003	glycerophospholipids [GP]	37	0.00487227
1:1	lipid_class	LION:0000010	glycerophosphocholines [GP01]	17	0.0027915
1:1	lipid_class	LION:0000030	diacylglycerophosphocholines [GP0101]	15	0.000150009
1:1	lipid_class	LION:0000563	sterol esters [ST0102]	4	0.000236352
3:1	lipid_class	LION:0000002	glycerolipids [GL]	3	0.00160627
3:1	lipid_class	LION:0000622	triacylglycerols [GL0301]	3	0.00160627
